# Supplementary material for: Sensing Magnetic Field and Intermolecular Interactions in Diamagnetic Solution Using Residual Dipolar Couplings of Zephycandidine
Source: Int J Mol Sci. 2022 Dec 1;23(23):15118. doi: 10.3390/ijms232315118 (PMC9737189; doi:10.3390/ijms232315118)
Supplement: Supplementary file 1 [file ijms-23-15118-s001.zip]

Archive with 1 entries (1 files):
- ijms-2064990-supplementary.pdf
